# Supplementary material for: Refractive Outcomes of Non-Toric and Toric Intraocular Lenses in Mild, Moderate and Advanced Keratoconus: A Systematic Review and Meta-Analysis
Source: J Clin Med. 2022 Apr 27;11(9):2456. doi: 10.3390/jcm11092456 (PMC9101494; doi:10.3390/jcm11092456)
Supplement: Supplementary file 1 [file jcm-11-02456-s001.zip]

Archive with 1 entries (1 files):
- jcm-1619952-supplementary.pdf
